# Supplementary material for: Colonic Lipoma Causing Bowel Intussusception: An Up-to-Date Systematic Review
Source: J Clin Med. 2021 Nov 2;10(21):5149. doi: 10.3390/jcm10215149 (PMC8584916; doi:10.3390/jcm10215149)
Supplement: Supplementary file 1 [file jcm-10-05149-s001.zip]

Archive with 2 entries (2 files):
- All articles retrieved.pdf
- PRISMA Checklist.pdf
